# Supplementary material for: Abundance of Lipopolysaccharide Heptosyltransferase I in Human Gut Microbiome and Its Association With Cardiovascular Disease and Liver Cirrhosis
Source: Front Microbiol. 2021 Nov 30;12:756976. doi: 10.3389/fmicb.2021.756976 (PMC8669917; doi:10.3389/fmicb.2021.756976)
Supplement: Supplementary file 1 [file Table_1.XLSX]

## Sheet: Sheet1
Supplementary dataset: the Uniprot ID and the organisms of used in this study.
Cluster 1		Cluster 2		Cluster 3		Cluster 4		Cluster 5		Cluster 6		Cluster 7
ID	Organism	ID	Organism	ID	Organism	ID	Organism	ID	Organism	ID	Organism	ID	Organism
A0A0V9E9M0	Enterobacter sp. 50588862.	A0A5B9J245	Helicobacter pylori	J4X8E5	Campylobacter sp. FOBRC14.	A0A0C1GXP9	Morococcus cerebrosus.	B2U7D1	Ralstonia pickettii (strain 12J)	F3QNL7	Parasutterella excrementihominis YIT 11859.	S3BEE8	Sutterella wadsworthensis HGA0223.
A0A0U1R353	Yersinia pseudotuberculosis serotype O:1b (strain IP 31758)	A0A5B9J322	Helicobacter pylori	A0A5C4YF89	Campylobacter jejuni.	A0A2I1XDY1	Neisseria sicca.	A0A2P4RIC1	Ralstonia pickettii	A0A417NIM6	Burkholderiales bacterium.	K1JZD1	Sutterella wadsworthensis 2_1_59BFAA.
A0A0T9RFH8	Yersinia similis.	A0A5B9JF73	Helicobacter pylori	A0A5C7EHU2	Campylobacter jejuni.	C1D9B1	Laribacter hongkongensis (strain HLHK9)	A0A1C0XIH0	Ralstonia pickettii	D9Y2K3	Burkholderiales bacterium 1_1_47.	E7H134	Sutterella wadsworthensis 3_1_45B.
A0A0T9QHQ6	Yersinia pekkanenii.	A0A5B9JH43	Helicobacter pylori	A0A5E9WV81	Campylobacter sp. US25a.	A0A1F1TYJ4	Neisseria sp. HMSC03D10.	A0A5C6Y230	Ralstonia sp. TCR112.	A0A3D4GFA5	Sutterellaceae bacterium.	A0A139KDN1	Sutterella sp. KLE1602.
A0A0T9PZR8	Yersinia kristensenii.	A0A5B9JM71	Helicobacter pylori	A0A5L4FRK9	Campylobacter upsaliensis.	A0A1E9ZVJ0	Neisseria sp. HMSC064E01.	U3GAP0	Ralstonia sp. 5_2_56FAA.	A0A3D3SDK0	Sutterellaceae bacterium.
A0A0T9PXI7	Yersinia kristensenii.	A0A5M8V1I8	Helicobacter pylori	A0A5L4VWL1	Campylobacter hyointestinalis.	G3Z5J9	Neisseria sp. GT4A_CT1.	C6BDH1	Ralstonia pickettii (strain 12D)	A0A6I3RXK9	Parasutterella excrementihominis.
A0A0T9LV78	Yersinia kristensenii.	A0A5M8V1P3	Helicobacter pylori	A0A5L8RMK8	Campylobacter lari.	F9EYY5	Neisseria macacae ATCC 33926.	A0A2N4TWW8	Ralstonia pickettii	R5E1E9	Parasutterella excrementihominis CAG:233.
A0A0T9JJA4	Yersinia pseudotuberculosis.	A0A5M8VCS0	Helicobacter pylori	A0A5L8SXY0	Campylobacter upsaliensis.	B4RPP4	Neisseria gonorrhoeae (strain NCCP11945)	R0CPN8	Ralstonia pickettii OR214.
A0A0S4I9W6	Pseudomonas sp. URMO17WK12:I11.	A0A5M8VEQ8	Helicobacter pylori	A0A5L8V496	Campylobacter upsaliensis.	D6HAS3	Neisseria gonorrhoeae DGI2.
A0A0Q4MPS1	Pseudomonas sp. Leaf58.	A0A5M8VJG4	Helicobacter pylori	A0A2W5JNE2	Arcobacter butzleri.	A0A654N2W9	Neisseria mucosa.
A0A0P8K8M9	Citrobacter freundii.	A0A5M8VXE5	Helicobacter pylori	A0A363D2Y8	Arcobacter sp. RW43-9.	A0A248LEM5	Laribacter hongkongensis.
A0A0P7CUN0	Pseudomonas putida	A0A5M8W6Q4	Helicobacter pylori	A0A5R1LD85	Campylobacter sp. US12a.	Q5F5J0	Neisseria gonorrhoeae (strain ATCC 700825 / FA 1090)
A0A0P7CRW7	Pseudomonas putida	A0A5M8W856	Helicobacter pylori	A0A381CS59	Campylobacter jejuni.	Q51128	Neisseria meningitidis.
A0A0N8J0J1	Escherichia coli.	A0A5M8WMZ7	Helicobacter pylori	A0A381CYG8	Campylobacter jejuni subsp. doylei.	A0A1S1G409	Neisseria sp. HMSC70E02.
A0A0M7NNP0	Achromobacter sp. ATCC35328.	A0A5R9EJE5	Helicobacter pylori	A0A5T0ETR8	Campylobacter jejuni.	Q50937	Neisseria gonorrhoeae.
A0A0L7AHA4	Escherichia coli.	A0A6A1LN64	Helicobacter pylori	A0A381D2N3	Campylobacter jejuni subsp. doylei.	A0A7D7S1D6	Neisseria sicca.
A0A0L6FZM9	Pseudomonas sp. 250J.	A0A6C0YXP7	Helicobacter pylori	A0A5T0G5N8	Campylobacter jejuni.	A0A0D9LYJ0	Neisseria sp. HMSC06F02.
A0A0K9TFV8	Escherichia coli M114.	A0A6C0Z1C4	Helicobacter pylori	A0A5T0HGR9	Campylobacter jejuni.	C6M1N3	Neisseria sicca ATCC 29256.
A0A0K5QKE6	Escherichia coli.	A0A6C0Z5U9	Helicobacter pylori	A0A3I9M8J8	Campylobacter jejuni.	I2NQG1	Neisseria sicca VK64.
A0A0K4K289	Escherichia coli.	A0A6D2C5L8	Helicobacter bilis.	A0A3K6V116	Campylobacter jejuni.
A0A0K4IMU6	Escherichia coli.	A0A6I4B876	Helicobacter pylori	A0A5T0I009	Campylobacter jejuni.
A0A0K4C173	Escherichia coli.	A0A6I4BL41	Helicobacter pylori	A0A5T0N910	Campylobacter jejuni.
A0A0J2AVE5	Escherichia coli.	A0A6I4BRN5	Helicobacter pylori	A0A5T0PZL0	Campylobacter jejuni.
A0A0J1Z3J7	Escherichia coli.	A0A6I4BW73	Helicobacter pylori	A0A5T1DFK8	Campylobacter jejuni.
A0A0J1PPY3	Citrobacter sp. MGH105.	A0A6I4C1P9	Helicobacter pylori	A0A5T1FMK7	Campylobacter jejuni.
A0A0J1MLH3	Citrobacter sp. MGH109.	A0A6I4C2K6	Helicobacter pylori	A0A5T1ISK9	Campylobacter jejuni.
A0A0J1KZ12	Citrobacter sp. MGH103.	A0A6I4C6H0	Helicobacter pylori	A0A5T1K9H5	Campylobacter jejuni.
A0A0J0GRI8	Enterobacter asburiae.	A0A6I4CC68	Helicobacter pylori	A0A5T1MAV6	Campylobacter jejuni.
A0A0I1CBE9	Shigella sonnei.	A0A6I4CPW3	Helicobacter pylori	A0A3S4S846	Campylobacter jejuni subsp. doylei.
A0A0H5FNX5	Yersinia enterocolitica.	A0A6I4DA77	Helicobacter pylori	A0A5T1QNJ5	Campylobacter jejuni.
A0A0H3PUL9	Escherichia coli O157:H7 (strain EC869)	A0A6L3MH62	Helicobacter pullorum NCTC 12824.	A0A0B6V728	Campylobacter jejuni subsp. jejuni.
A0A0H3NLN7	Yersinia enterocolitica subsp. palearctica serotype O:3 (strain DSM 13030 /CIP 106945 / Y11)	A0A6L6TSX3	Helicobacter pylori	A0A5T1X496	Campylobacter jejuni.
A0A0H3MVV5	Escherichia coli O7:K1 (strain IAI39 / ExPEC)	A0A6L6U2T0	Helicobacter pylori	A0A0D7VAR6	Campylobacter jejuni subsp. jejuni.
A0A0H3GYR9	Klebsiella pneumoniae subsp. pneumoniae (strain HS11286)	A0A6M5U2H9	Helicobacter pylori A45.	A0A3S5F958	Campylobacter jejuni subsp. doylei.
A0A0H3ENG5	Escherichia coli O83:H1 (strain NRG 857C / AIEC)	B5ZA45	Helicobacter pylori (strain G27)	A0A5T2BCF3	Campylobacter jejuni.
A0A0H3DLP4	Edwardsiella tarda (strain FL6-60)	B6JKK8	Helicobacter pylori (strain P12)	A0A5Y6P811	Campylobacter jejuni.
A0A0H3B9A5	Yersinia pseudotuberculosis serotype O:3 (strain YPIII)	B9XTP9	Helicobacter pylori 98-10.	A0A0G9KVX5	Arcobacter butzleri L355.
A0A0H2Z4G4	Escherichia coli O1:K1 / APEC.	C3XDT7	Helicobacter bilis ATCC 43879.	A0A5Y6S529	Campylobacter jejuni.
A0A0H2YMF5	Yersinia pestis bv. Antiqua (strain Nepal516)	C5F238	Helicobacter pullorum MIT 98-5489.	A0A5Y8X9Q6	Campylobacter jejuni.
A0A0H2VZ55	Shigella flexneri.	C5ZWK3	Helicobacter canadensis MIT 98-5491.	A0A3X8NGC6	Campylobacter jejuni.
A0A0H2VC26	Escherichia coli O6:H1 (strain CFT073 / ATCC 700928 / UPEC)	C7BYL9	Helicobacter pylori (strain B38)	A0A0K1HG06	Campylobacter ureolyticus RIGS 9880.
A0A0H2V2R5	Shigella flexneri.	D0IRE8	Helicobacter pylori (strain 51)	A0A5Y8Y8H4	Campylobacter jejuni.
A0A0H0Q8T2	Escherichia coli.	D0JYI0	Helicobacter pylori (strain 52)	A0A3X8PS88	Campylobacter jejuni.
A0A0H0M9B0	Escherichia coli.	D6XNP4	Helicobacter pylori (strain v225d)	A0A5Y9A8H1	Campylobacter coli.
A0A0G3K8X8	Escherichia coli PCN033.	D7FF83	Helicobacter pylori (strain B8)	A0A3X8QC61	Campylobacter jejuni.
A0A0F7YCS5	Pseudomonas sp. CCOS 191.	E1PXZ9	Helicobacter pylori (strain SJM180)	A0A3X8RSB1	Campylobacter jejuni.
A0A0F4HJ96	Escherichia coli.	E1Q539	Helicobacter pylori (strain PeCan4)	A0A5Y9BVM1	Campylobacter jejuni.
A0A0F3UAR7	Escherichia coli.	E1S7E3	Helicobacter pylori (strain 908)	A0A3X8TVB1	Campylobacter jejuni.
A0A0F0N206	Enterobacter hormaechei.	E6NCM3	Helicobacter pylori (strain F16)	A0A5Y9EZB8	Campylobacter jejuni.
A0A0E9ZHC8	Pseudomonas sp. 10-1B.	E6NK11	Helicobacter pylori (strain F30)	A0A3Z8TTN9	Campylobacter jejuni.
A0A0E8XNB7	Yersinia wautersii.	E6NNE4	Helicobacter pylori (strain F32)	A0A5Y9KM49	Campylobacter jejuni.
A0A0E2KZ57	Escherichia coli (strain UMEA 3162-1)	E6NQJ0	Helicobacter pylori (strain F57)	A0A3Z9JC72	Campylobacter jejuni.
A0A0E1T2V4	Escherichia coli 53638.	E6S522	Helicobacter pylori (strain 35A)	A0A5Z0D7Y4	Campylobacter jejuni.
A0A0E1NT73	Yersinia pestis bv. Antiqua (strain Antiqua)	E8QEK3	Helicobacter pylori (strain India7)	A0A5Z0FCK8	Campylobacter jejuni.
A0A0E1M4Y7	Escherichia coli 1303.	E8QKL6	Helicobacter pylori (strain Gambia94/24)	A0A400R3J4	Campylobacter jejuni.
A0A0E1CAX0	Klebsiella pneumoniae 30660/NJST258_1.	E8QNB4	Helicobacter pylori (strain Lithuania75)	A0A5Z1DX30	Campylobacter jejuni.
A0A0E0XTX7	Escherichia coli O104:H4 (strain 2011C-3493)	E8QV20	Helicobacter pylori (strain SouthAfrica7)	A0A5Z1E290	Campylobacter jejuni.
A0A0E0VBG8	Escherichia coli O7:K1 str. CE10.	F4D4F0	Helicobacter pylori 83.	A0A430T182	Campylobacter jejuni.
A0A0E0U547	Escherichia coli UMNK88.	F8KTA8	Helicobacter bizzozeronii (strain CIII-1)	A0A5Z1QEZ5	Campylobacter jejuni.
A0A0D8W6U4	Escherichia coli.	G2M348	Helicobacter pylori Puno120.	A0A430U782	Campylobacter jejuni.
A0A0D7LZM4	Citrobacter freundii.	G2M7S6	Helicobacter pylori Puno135.	A0A612BE14	Campylobacter upsaliensis.
A0A0C5S2A8	Pseudomonas putida S13.1.2.	H8H5T3	Helicobacter pylori ELS37.	A0A430VE62	Campylobacter jejuni.
A0A0C2EFJ7	Escherichia coli.	I0EGK0	Helicobacter pylori PeCan18.	A0A640D460	Campylobacter jejuni.
A0A0C1KII6	Pseudomonas sp. C5pp.	I0EVL8	Helicobacter pylori HUP-B14.	A0A430VK86	Campylobacter jejuni.
A0A0B6FNZ3	Yersinia frederiksenii Y225.	I0ZBS8	Helicobacter pylori NCTC 11637 = CCUG 17874 = ATCC 43504.	A0A644VHD9	bioreactor metagenome.
A0A0B5KIF7	Pseudomonas plecoglossicida.	I2DEW8	Helicobacter pylori XZ274.	A0A430VNU4	Campylobacter jejuni.
A0A0B0VMQ0	Escherichia coli.	I7GYJ3	Helicobacter cinaedi CCUG 18818 = ATCC BAA-847.	A0A657KSQ8	Campylobacter jejuni.
A0A0A7PYQ6	Pseudomonas putida S12.	I9P533	Helicobacter pylori CPY1962.	A0A430X986	Campylobacter jejuni.
A0A0A2R3M3	Morganella morganii	I9P781	Helicobacter pylori CPY1124.	A0A689WHR7	Campylobacter jejuni.
A0A0A1AE89	Escherichia coli.	I9Q0T1	Helicobacter pylori NQ4216.	A0A690ATL0	Campylobacter jejuni.
A0A0A0GCF6	Escherichia coli.	I9Q8H7	Helicobacter pylori NQ4200.	A0A430YWS9	Campylobacter jejuni.
A0A0A0FGL7	Escherichia coli G3/10.	I9Q9X2	Helicobacter pylori NQ4228.	A0A430Z6G5	Campylobacter jejuni.
A0A097QXE7	Hafnia alvei FB1.	I9R187	Helicobacter pylori NQ4161.	A0A690DPP1	Campylobacter jejuni.
A0A090NKG1	Shigella dysenteriae WRSd3.	I9RAC9	Helicobacter pylori Hp A-4.	A0A431A3E8	Campylobacter jejuni.
A0A084C5H9	Pseudomonas capeferrum.	I9SFR0	Helicobacter pylori Hp H-28.	A0A691VND3	Campylobacter coli.
A0A081IEV0	Klebsiella pneumoniae.	I9SQS8	Helicobacter pylori Hp H-30.	A0A692IAJ9	Campylobacter jejuni.
A0A080IBT7	Escherichia coli 1-250-04_S3_C2.	I9SZX4	Helicobacter pylori Hp H-43.	A0A431AGR2	Campylobacter jejuni.
A0A080FRW7	Escherichia coli 1-392-07_S4_C3.	I9T8H6	Helicobacter pylori Hp H-44.	A0A692MC36	Campylobacter jejuni.
A0A076LNT3	Edwardsiella anguillarum ET080813.	I9TMP5	Helicobacter pylori Hp A-6.	A0A431AWI2	Campylobacter jejuni.
A0A074HP78	Escherichia coli 1-392-07_S4_C1.	I9U071	Helicobacter pylori Hp A-14.	O87585	Campylobacter jejuni.
A0A073UH00	Escherichia coli 5-366-08_S1_C1.	I9U7E4	Helicobacter pylori Hp A-26.	A0A692T682	Campylobacter coli.
A0A073H4E9	Escherichia coli 5-366-08_S1_C3.	I9UN08	Helicobacter pylori Hp H-6.	A0A431CKK4	Campylobacter jejuni.
A0A073FPY0	Escherichia coli 2-427-07_S4_C3.	I9UV62	Helicobacter pylori Hp H-9.	Q0P9C1	Campylobacter jejuni subsp. jejuni serotype O:2 (strain ATCC 700819 /NCTC 11168)
A0A070UZF3	Escherichia coli 2-177-06_S3_C2.	I9VBX6	Helicobacter pylori Hp H-19.	A0A0M1UQA9	Arcobacter butzleri ED-1.
A0A070STL1	Escherichia coli 2-210-07_S3_C3.	I9VN16	Helicobacter pylori Hp H-23.	A0A693NR03	Campylobacter jejuni.
A0A070FD00	Escherichia coli O128:H2 str. 2011C-3317.	I9W477	Helicobacter pylori Hp P-1.	A0A431DR21	Campylobacter jejuni.
A0A069XH57	Escherichia coli 3-373-03_S4_C2.	I9X1J4	Helicobacter pylori Hp P-11.	A0A693XA56	Campylobacter jejuni.
A0A059UPZ5	Pseudomonas putida	I9X9L6	Helicobacter pylori Hp P-23.	Q2TJD2	Campylobacter jejuni subsp. jejuni serotype O:23/36 (strain 81-176)
A0A037YGF3	Escherichia coli.	I9XRB7	Helicobacter pylori Hp H-24c.	A0A431EIE9	Campylobacter jejuni.
A0A034T5B9	Edwardsiella piscicida.	I9YAN1	Helicobacter pylori CPY3281.	Q9K2V0	Campylobacter jejuni.
A0A029IJ60	Escherichia coli 2-005-03_S4_C2.	I9YGE1	Helicobacter pylori Hp P-8b.	A0A431FPE9	Campylobacter jejuni.
A0A029HH38	Escherichia coli 2-005-03_S4_C3.	I9YLJ5	Helicobacter pylori CPY6311.	A0A695IH15	Campylobacter jejuni.
A0A028EAM1	Escherichia coli O118:H16 str. 2009C-4446.	I9YQJ6	Helicobacter pylori Hp P-13b.	A0A431G524	Campylobacter jejuni.
A0A028AHX1	Escherichia coli O69:H11 str. 08-4661.	I9YRB4	Helicobacter pylori CPY6271.	Q9K5D3	Campylobacter jejuni.
A0A026UX11	Escherichia coli O174:H8 str. 04-3038.	I9Z8Q8	Helicobacter pylori Hp P-25d.	A0A695UXT3	Campylobacter coli.
A0A023Z4W4	Escherichia coli O145:H28 str. RM12581.	I9ZD03	Helicobacter pylori NQ4076.	A0A431GYL6	Campylobacter jejuni.
X6QH49	Providencia alcalifaciens F90-2004.	I9ZM33	Helicobacter pylori Hp M2.	A0A0N9HKR9	Campylobacter jejuni.
W8ZY57	Escherichia coli O25b:H4-ST131.	I9ZND0	Helicobacter pylori NQ4044.	A0A696Q7W5	Campylobacter coli.
W8USK8	Klebsiella pneumoniae 30684/NJST258_2.	I9ZQ10	Helicobacter pylori Hp M3.	A0A697AMA3	Campylobacter coli.
W7P6Z9	Enterobacter sp. DC4.	I9ZRM5	Helicobacter pylori NQ4110.	A0A697RNA0	Campylobacter jejuni.
W1WXZ0	Escherichia coli DORA_A_5_14_21.	I9ZUD4	Helicobacter pylori Hp M4.	A0A697XJF5	Campylobacter jejuni.
W1EYP2	Escherichia coli ISC7.	J0A500	Helicobacter pylori Hp A-5.	S3XFU2	Campylobacter ureolyticus ACS-301-V-Sch3b.
W0ARJ7	Escherichia albertii KF1.	J0AHI9	Helicobacter pylori Hp P-62.	S5PRE1	Arcobacter butzleri 7h1h.
V9WNA5	Pseudomonas sp. FGI182.	J0AX48	Helicobacter pylori Hp P-3b.	A0A698BYU1	Campylobacter jejuni.
V9UT31	Pseudomonas monteilii SB3101.	J0B3U8	Helicobacter pylori Hp H-29.	A0A698L9U3	Campylobacter jejuni.
V8KFJ2	Escherichia coli LAU-EC10.	J0BJP4	Helicobacter pylori Hp H-41.	A0A6C7N0D0	Campylobacter jejuni.
V6FU51	Escherichia coli 99.0741.	J0BRB7	Helicobacter pylori Hp H-42.	A0A6C8BI77	Campylobacter jejuni.
V3R1I1	Enterobacter sp. MGH 24.	J0CQ67	Helicobacter pylori Hp A-16.	A0A1E7PAU4	Campylobacter jejuni.
V2RIZ9	Escherichia coli HVH 50	J0CV81	Helicobacter pylori Hp A-27.	A0A1J6QVR7	Campylobacter jejuni.
V0Y551	Escherichia coli 908573.	J0D6K7	Helicobacter pylori Hp H-4.	A0A6F9HGT9	Campylobacter jejuni.
V0VFI9	Escherichia coli 908519.	J0D8U9	Helicobacter pylori Hp H-3.	A0A6F9L8A2	Campylobacter jejuni.
V0SWB7	Escherichia coli 907672.	J0E697	Helicobacter pylori Hp H-21.	A0A6H3HXE5	Campylobacter sp. CH246.
V0A8L9	Escherichia coli 907713.	J0EL98	Helicobacter pylori Hp P-2.	A0A6H3I4T4	Campylobacter sp. CH186.
U9ZQS6	Escherichia coli 909945-2.	J0EXE8	Helicobacter pylori Hp P-4.	A0A6H3ICB5	Campylobacter sp. US24a.
U9ZBS6	Escherichia coli 110957.	J0F5P8	Helicobacter pylori Hp P-15.	A0A6H3IEN8	Campylobacter sp. US53.
U9YIM4	Escherichia coli 113290.	J0G4T9	Helicobacter pylori Hp H-24b.	A0A6H3IFA2	Campylobacter sp. US42a.
T9S1W1	Escherichia coli UMEA 3718-1.	J0GE38	Helicobacter pylori Hp P-4d.	A0A6H6HND2	Campylobacter jejuni.
T9CIZ2	Escherichia coli UMEA 3212-1.	J0GGV2	Helicobacter pylori Hp P-4c.	A0A6H6M542	Campylobacter jejuni.
T6LTD7	Escherichia coli HVH 87	J0H368	Helicobacter pylori Hp P-15b.	A0A6H6MHT9	Campylobacter jejuni.
S3IJT2	Cedecea davisae DSM 4568.	J0HRE0	Helicobacter pylori Hp M1.	A0A6H7LX42	Campylobacter jejuni.
S2K0W7	Pseudomonas plecoglossicida NB2011.	J0I9L4	Helicobacter pylori Hp M5.	A0A6H7S4Z6	Campylobacter jejuni.
S1PMR6	Escherichia coli KTE182.	J0IGY9	Helicobacter pylori Hp P-30.	A0A6H8RPU5	Campylobacter jejuni.
S1J6V5	Escherichia coli KTE108.	J0IYG6	Helicobacter pylori NQ4099.	U2EZX0	Campylobacter concisus UNSW1.
S1ICU1	Escherichia coli KTE107.	J0JBW8	Helicobacter pylori NQ4053.	U2F0K5	Campylobacter concisus ATCC 51561.
S1H3G6	Escherichia coli KTE100.	J0K3S9	Helicobacter pylori Hp A-9.	U2FIQ1	Campylobacter concisus UNSWCS.
S1EJK4	Escherichia coli KTE73.	J0K8E1	Helicobacter pylori Hp A-17.	U2GDA5	Campylobacter concisus UNSW3.
S1CI67	Escherichia coli KTE64.	J0KFN3	Helicobacter pylori Hp A-20.	U2GZ16	Campylobacter concisus UNSW2.
S1C9H9	Escherichia sp. KTE52.	J0KHZ7	Helicobacter pylori Hp H-16.	A0A6L1KTP5	Campylobacter upsaliensis.
S0YKT4	Escherichia coli KTE38.	J0KMT0	Helicobacter pylori Hp H-24.	A0A1S2U7L6	Campylobacter jejuni.
S0X7A2	Escherichia coli KTE37.	J0KNV9	Helicobacter pylori Hp H-27.	A0A6L1XPR0	Campylobacter coli.
S0WA94	Escherichia sp. KTE31.	J0LDJ6	Helicobacter pylori Hp H-36.	A0A6L1XW54	Campylobacter coli.
S0UBI7	Escherichia sp. KTE114.	J0M6F3	Helicobacter pylori Hp H-45.	A0A6L1Z5J2	Campylobacter jejuni.
R9UZX3	Pseudomonas putida H8234.	J0MB22	Helicobacter pylori Hp A-8.	A0A6L2BHP3	Campylobacter jejuni.
Q9XC99	Klebsiella pneumoniae.	J0NN34	Helicobacter pylori Hp H-11.	A0A6L2CL03	Campylobacter jejuni.
Q93K48	Klebsiella pneumoniae.	J0NQH9	Helicobacter pylori Hp H-10.	A0A6M2C1J7	Campylobacter sp. CFSAN093228.
Q8XDD3	Escherichia coli O157:H7.	J0NZG4	Helicobacter pylori Hp H-18.	A0A6M2CG88	Campylobacter coli.
Q88QZ2	Pseudomonas putida (strain ATCC 47054 / DSM 6125 / NCIMB 11950 / KT2440)	J0PEC3	Helicobacter pylori Hp H-34.	A0A6N2R653	Campylobacter ureolyticus.
Q66GC9	Yersinia pseudotuberculosis serotype I (strain IP32953)	J0PXJ3	Helicobacter pylori Hp P-3.	A0A6N4XYY0	Campylobacter jejuni.
Q3YVY5	Shigella sonnei (strain Ss046)	J0Q2D9	Helicobacter pylori Hp P-8.	A0A6N6GG25	Campylobacter jejuni.
Q329N4	Shigella dysenteriae serotype 1 (strain Sd197)	J0QGN3	Helicobacter pylori Hp P-13.	A0A1Y2P6E5	Campylobacter jejuni.
Q31V02	Shigella boydii serotype 4 (strain Sb227)	J0QRP6	Helicobacter pylori Hp P-16.	A0A6N6GT31	Campylobacter jejuni.
Q1R4X0	Escherichia coli (strain UTI89 / UPEC)	J0QZP4	Helicobacter pylori Hp P-74.	A0A1Y5MIT4	Campylobacter concisus.
Q0SYF0	Shigella flexneri serotype 5b (strain 8401)	J0RFE7	Helicobacter pylori Hp P-1b.	A0A6W1ESX0	Campylobacter coli.
P24173	Escherichia coli (strain K12)	J0RZG2	Helicobacter pylori Hp H-5b.	A0A1Y5NDD2	Campylobacter concisus.
N2JGQ5	Pseudomonas sp. HPB0071.	J0S2Q6	Helicobacter pylori Hp P-11b.	A0A6W1HQU2	Campylobacter jejuni.
M9H0F0	Escherichia coli MP021561.2.	J0SHM3	Helicobacter pylori Hp P-25c.	A0A6W1IGJ5	Campylobacter jejuni.
M7CG74	Morganella morganii SC01.	J0SU38	Helicobacter pylori Hp P-28b.	A0A6W1LHF0	Campylobacter jejuni.
L4V0U0	Escherichia coli KTE112.	J0TIL2	Helicobacter pylori Hp M6.	A0A6W1RJ12	Campylobacter jejuni.
L4IY37	Escherichia coli KTE146.	J0TXP2	Helicobacter pylori Hp P-26.	A0A6W1TS69	Campylobacter jejuni.
L3PTI8	Escherichia coli KTE75.	J0TZU9	Helicobacter pylori Hp P-41.	A0A6W1ULR5	Campylobacter jejuni.
L3NTM9	Escherichia coli KTE66.	J0UH41	Helicobacter pylori Hp M9.	A0A6W1VIY3	Campylobacter jejuni.
L3BYQ9	Escherichia coli KTE193.	K2KI14	Helicobacter pylori R030b.	A0A6W1WCB3	Campylobacter jejuni.
L2VE28	Escherichia coli KTE10.	K2KR10	Helicobacter pylori R037c.	A0A6W1XU60	Campylobacter jejuni.
L0FBZ3	Pseudomonas putida HB3267.	K2KTP2	Helicobacter pylori R018c.	A0A6W2BAA1	Campylobacter jejuni.
K4XLZ5	Escherichia coli O111:H11 str. CVM9455.	K2KWQ1	Helicobacter pylori R038b.	A0A6W2BFJ2	Campylobacter jejuni.
K4V780	Escherichia coli O111:H8 str. CVM9634.	K2L5V9	Helicobacter pylori R055a.	A0A7D6E201	Campylobacter jejuni subsp. jejuni.
J7SKI1	Morganella morganii subsp. morganii KT.	K2L8D4	Helicobacter pylori R056a.	A0A7D7UAG7	Campylobacter upsaliensis.
J7RAP8	Escherichia coli.	K2L9V9	Helicobacter pylori R32b.	A7GWV0	Campylobacter curvus (strain 525.92)
J7R7D4	Escherichia coli chi7122.	K2LDD8	Helicobacter pylori R036d.	A7H2M7	Campylobacter jejuni subsp. doylei (strain ATCC BAA-1458 / RM4099 /269.97)
J3IV72	Pseudomonas sp. GM84.	K7YCB9	Helicobacter pylori Aklavik117.	A7ZEV3	Campylobacter concisus (strain 13826)
J2DHI0	Klebsiella pneumoniae subsp. pneumoniae DSM 30104 = JCM 1662 = NBRC 14940.	K8GS54	Helicobacter pylori GAM100Ai.	A8EVT9	Arcobacter butzleri (strain RM4018)
I7B0I0	Pseudomonas putida (strain DOT-T1E)	M3KDC1	Helicobacter pylori GAM115Ai.	E6L3N0	Arcobacter butzleri JV22.
I7AXS6	Escherichia coli.	M3KJA5	Helicobacter pylori GAM201Ai.	A0A2A4L9X8	Campylobacter sp. 113.
I6DS58	Shigella boydii 965-58.	M3LH87	Helicobacter pylori GAM101Biv.	A0A2A5M2P8	Campylobacter sp. BCW_8712.
I6DKX6	Shigella boydii 4444-74.	M3LXU1	Helicobacter pylori GAM114Ai.	E6LAJ9	Campylobacter upsaliensis JV21.
I6CBY5	Shigella flexneri K-315.	M3M5R8	Helicobacter pylori GAM246Ai.	G9QTZ9	Campylobacter sp. 10_1_50.
I4SIU4	Escherichia coli 541-15.	M3M9K4	Helicobacter pylori GAM118Bi.	I1DR58	Campylobacter concisus UNSWCD.
I3UWI7	Pseudomonas putida ND6.	M3MBV7	Helicobacter pylori GAM103Bi.	A0A448KP44	Campylobacter upsaliensis.
I3DDS5	Pasteurella bettyae CCUG 2042.	M3MG87	Helicobacter pylori GAM105Ai.	A0A2I1N952	Campylobacter ureolyticus.
I2X5Y9	Escherichia coli 2.3916.	M3MU56	Helicobacter pylori GAM121Aii.	A0A2R4D3M7	Campylobacter jejuni.
I2WZQ3	Escherichia coli 4.0967.	M3MXW0	Helicobacter pylori GAM210Bi.	A0A2R4NYU2	Campylobacter concisus.
I2WAU2	Escherichia coli 9.0111.	M3N6U1	Helicobacter pylori GAM239Bi.	A0A4Y8BPH2	Campylobacter sp. US50a.
I2UBW6	Escherichia coli 4.0522.	M3N718	Helicobacter pylori GAM264Ai.	A0A4Y8C2W5	Campylobacter sp. US18a.
I2SVB9	Escherichia coli 1.2264.	M3N8A5	Helicobacter pylori GAM119Bi.
I2RS51	Escherichia coli 97.0246.	M3NEJ3	Helicobacter pylori GAM120Ai.
I2RCR0	Escherichia coli 1.2741.	M3NGS1	Helicobacter pylori GAM245Ai.
H4UR04	Escherichia coli DEC6A.	M3NSE7	Helicobacter pylori GAM249T.
H4LIX4	Escherichia coli DEC2E.	M3P4D7	Helicobacter pylori GAM231Ai.
H4KNQ0	Escherichia coli DEC2C.	M3P4M2	Helicobacter pylori GAM244Ai.
H4JEQ9	Escherichia coli DEC1D.	M3P5S9	Helicobacter pylori GAM254Ai.
H4IYU3	Escherichia coli DEC1C.	M3PSH2	Helicobacter pylori GAM263BFi.
H4IHV9	Escherichia coli DEC1B.	M3Q7L9	Helicobacter pylori HP116Bi.
G9Z1F2	Yokenella regensburgei ATCC 43003.	M3QG77	Helicobacter pylori GAM83Bi.
G9Y947	Hafnia alvei ATCC 51873.	M3QMK2	Helicobacter pylori GAM71Ai.
G0F2V7	Escherichia coli UMNF18.	M3QN19	Helicobacter pylori GAM80Ai.
F8FYG4	Pseudomonas putida (strain S16)	M3QR97	Helicobacter pylori GAM260BSi.
F5S3H0	Enterobacter hormaechei ATCC 49162.	M3QTP0	Helicobacter pylori GAM93Bi.
F5P2C0	Shigella flexneri K-227.	M3R0U0	Helicobacter pylori GAMchJs106B.
F4VKT6	Escherichia coli H591.	M3R9B5	Helicobacter pylori GAM270ASi.
F4V7W3	Escherichia coli TA280.	M3RD47	Helicobacter pylori GAM265BSii.
F4TM66	Escherichia coli M718.	M3RKV2	Helicobacter pylori GAM42Ai.
F4T5H6	Escherichia coli M605.	M3SED3	Helicobacter pylori GAM96Ai.
F4SR20	Escherichia coli H736.	M3SLK0	Helicobacter pylori HP250BFi.
F4NQ74	Escherichia coli D9.	M3T014	Helicobacter pylori HP260BFii.
F3WPK0	Shigella boydii 5216-82.	M3UFL7	Helicobacter pylori HP260Bi.
F0JLS8	Escherichia fergusonii ECD227.	M4ZI32	Helicobacter pylori OK113.
E9YW29	Escherichia coli M863.	M4ZME1	Helicobacter pylori OK310.
E9XSH2	Escherichia coli TW10509.	M5YBY9	Helicobacter pylori GAMchJs117Ai.
E9TCS8	Escherichia coli MS 117-3.	M5YGY8	Helicobacter pylori GAMchJs114i.
E7SZ70	Shigella boydii ATCC 9905.	M5YT74	Helicobacter pylori GAMchJs124i.
E7DMS2	Proteus mirabilis.	M5YTP0	Helicobacter pylori GAMchJs136i.
E7DMR0	Proteus mirabilis.	M7RVJ8	Helicobacter pylori CCHI 33.
E6BP33	Escherichia coli MS 85-1.	M7RXR8	Helicobacter pylori UMB_G1.
E5YMZ9	Enterobacteriaceae bacterium 9_2_54FAA.	M7S4W5	Helicobacter pylori Hp H-1.
E3XS66	Escherichia coli 2362-75.	M7S9T2	Helicobacter pylori CPY1662.
E3PMY5	Escherichia coli O78:H11 (strain H10407 / ETEC)	N2BGD7	Helicobacter bilis WiWa.
E2X4T0	Shigella dysenteriae 1617.	N4T8C6	Helicobacter pylori Hp A-11.
E1J6B9	Escherichia coli MS 124-1.	O25056	Helicobacter pylori (strain ATCC 700392 / 26695)
E1IWY3	Escherichia coli MS 145-7.	O30355	Helicobacter pylori
E0YP81	Proteus mirabilis.	Q1CUM4	Helicobacter pylori (strain HPAG1)
E0YP59	Proteus mirabilis.	Q9ZMF6	Helicobacter pylori (strain J99 / ATCC 700824)
E0J5E1	Escherichia coli (strain ATCC 9637 / CCM 2024 / DSM 1116 / NCIMB 8666 /NRRL B-766 / W)	R4QEL7	Helicobacter pylori UM066.
D8E6X8	Escherichia coli MS 119-7.	R4QHY9	Helicobacter pylori UM037.
D8ABV5	Escherichia coli (strain MS 21-1)	T0DL62	Helicobacter pylori UM038.
D7Z9M7	Escherichia coli MS 69-1.	T0ESB7	Helicobacter pylori UM114.
D7Y7C8	Escherichia coli (strain MS 115-1)	T0EXW1	Helicobacter pylori UM065.
D7XWV9	Escherichia coli MS 84-1.	T0EZF0	Helicobacter pylori UM023.
D7X7V6	Escherichia coli MS 198-1.	T0F9T9	Helicobacter pylori UM084.
D6IFK5	Escherichia coli B185.	T0FE97	Helicobacter pylori UM111.
D6I2N8	Escherichia coli B088.	T1U857	Helicobacter pylori SouthAfrica20.
D4F9Q9	Edwardsiella tarda ATCC 23685.	T2SCR8	Helicobacter pylori SouthAfrica50.
D4C589	Providencia rettgeri DSM 1131.	T2SCV4	Helicobacter pylori PZ5080.
D4BIP9	Citrobacter youngae ATCC 29220.	T2SJN5	Helicobacter pylori PZ5026.
D3QV49	Escherichia coli O55:H7 (strain CB9615 / EPEC)	T2SWN9	Helicobacter pylori PZ5004.
D3H1Q7	Escherichia coli O44:H18 (strain 042 / EAEC)	T2T4B0	Helicobacter pylori PZ5056.
D2ZHW4	Enterobacter cancerogenus ATCC 35316.	T5C7V0	Helicobacter pylori FD430.
D2AAY3	Shigella flexneri serotype X (strain 2002017)	T5CQM7	Helicobacter pylori FD577.
D1P7H9	Providencia rustigianii DSM 4541.	T5CQR1	Helicobacter pylori FD506.
D0Z954	Edwardsiella tarda (strain EIB202)	T5CWW1	Helicobacter pylori FD568.
C8UJ11	Escherichia coli O111:H- (strain 11128 / EHEC)	T5D7Y1	Helicobacter pylori FD719.
C8SZY6	Klebsiella pneumoniae subsp. rhinoscleromatis ATCC 13884.	T5D9K0	Helicobacter pylori FD703.
C5BB95	Edwardsiella ictaluri (strain 93-146)	T5DBU0	Helicobacter pylori GC26.
C3SMI3	Escherichia coli.	T5DCZ2	Helicobacter pylori FD662.
C3SMI2	Escherichia coli.	T9YI03	Helicobacter pylori GAM117Ai.
C0ASE2	Proteus penneri ATCC 35198.	U4RGL5	Helicobacter pylori UM077.
B9X2J0	Escherichia coli B.	U4RJW9	Helicobacter pylori UM085.
B7ULH6	Escherichia coli O127:H6 (strain E2348/69 / EPEC)	U4WUD4	Helicobacter pylori CG-IMSS-2012.
B7NES8	Escherichia coli O17:K52:H18 (strain UMN026 / ExPEC)	V5NMZ5	Helicobacter pylori BM012S.
B7N1S5	Escherichia coli O81 (strain ED1a)	V6L987	Helicobacter pylori X47-2AL.
B7MFI4	Escherichia coli O45:K1 (strain S88 / ExPEC)	X2IAF2	Helicobacter pylori oki673.
B7LVI0	Escherichia fergusonii (strain ATCC 35469 / DSM 13698 / CDC 0568-73)	A0A024BVJ9	Helicobacter pylori J166.
B7L744	Escherichia coli (strain 55989 / EAEC)	A0A024C6X1	Helicobacter pylori
B6XJV2	Providencia alcalifaciens DSM 30120.	A0A060Q151	Helicobacter pylori NY40.
B6I3K1	Escherichia coli (strain SE11)	A0A083YCS0	Helicobacter pylori
B5XTI0	Klebsiella pneumoniae (strain 342)	A0A086RSQ1	Helicobacter pylori
B4F130	Proteus mirabilis (strain HI4320)	A0A0B2E1Y4	Helicobacter pylori
B3WW34	Shigella dysenteriae 1012.	A0A0B2E271	Helicobacter pylori
B2U5D9	Shigella boydii serotype 18 (strain CDC 3083-94 / BS512)	A0A0B2E9G2	Helicobacter pylori
B2PV98	Providencia stuartii ATCC 25827.	A0A0B2ED38	Helicobacter pylori
B1LK60	Escherichia coli (strain SMS-3-5 / SECEC)	A0A0B2EIB7	Helicobacter pylori
B1JE76	Pseudomonas putida (strain W619)	A0A0B2EKZ8	Helicobacter pylori
B1EIG9	Escherichia albertii (strain TW07627)	A0A0B2EP44	Helicobacter pylori
B0KJ31	Pseudomonas putida (strain GB-1)	A0A0B2ERS1	Helicobacter pylori
A8ARL0	Citrobacter koseri (strain ATCC BAA-895 / CDC 4225-83 / SGSC4696)	A0A0B2F0N1	Helicobacter pylori
A7ZTH4	Escherichia coli O139:H28 (strain E24377A / ETEC)	A0A0E0WB32	Helicobacter pylori Shi169.
A5VXD0	Pseudomonas putida (strain ATCC 700007 / DSM 6899 / BCRC 17059 / F1)	A0A0J8GY57	Helicobacter pylori
A0A7D7AK53	Enterobacter hormaechei.	A0A0J8JX90	Helicobacter pylori
A0A7D6XBV5	Enterobacter hormaechei.	A0A0K9MQ27	Helicobacter pylori
A0A7D6NXB8	Providencia alcalifaciens.	A0A0K9MTJ3	Helicobacter pylori
A0A7D6B217	Raoultella ornithinolytica	A0A0K9MY34	Helicobacter pylori
A0A7D5W7C4	Proteus mirabilis.	A0A0K9N250	Helicobacter pylori
A0A7B7USL5	Escherichia coli.	A0A0K9N592	Helicobacter pylori
A0A7B7R652	Escherichia coli.	A0A0L0PES9	Helicobacter pylori
A0A7B7GHS8	Escherichia coli.	A0A0L0PFY6	Helicobacter pylori
A0A7B6PNY5	Escherichia coli.	A0A0L0PN40	Helicobacter pylori
A0A7B6KR99	Escherichia coli.	A0A0L0PT80	Helicobacter pylori
A0A7B6IA72	Escherichia coli.	A0A0L0PX20	Helicobacter pylori
A0A7B6BVL0	Escherichia coli.	A0A0L0PZE1	Helicobacter pylori
A0A7B5Q0Q0	Escherichia fergusonii.	A0A0L0Q4P8	Helicobacter pylori
A0A7B5I8Y8	Escherichia coli HVH 101	A0A0L0QCT4	Helicobacter pylori
A0A7B4L3C1	Escherichia coli.	A0A0L0QJ33	Helicobacter pylori
A0A7B1HKB9	Escherichia coli.	A0A0L0QXD0	Helicobacter pylori
A0A7B0B307	Escherichia coli.	A0A0L6D6G2	Helicobacter pylori
A0A7A8FN31	Escherichia coli.	A0A0L6D7T9	Helicobacter pylori
A0A7A4ULP3	Escherichia coli.	A0A0L6D9Q1	Helicobacter pylori
A0A7A3NVQ3	Escherichia coli.	A0A0L6DEV0	Helicobacter pylori
A0A7A3EHT7	Escherichia coli.	A0A0M0MWI0	Helicobacter pylori
A0A7A2UDQ0	Escherichia coli.	A0A0M8NMH0	Helicobacter pylori
A0A7A2DWR3	Escherichia coli.	A0A0M8NUE9	Helicobacter pylori
A0A7A0PLG2	Escherichia coli.	A0A0M9W8B5	Helicobacter pylori
A0A7A0J5G6	Escherichia coli.	A0A0S1XM34	Helicobacter pylori
A0A798UF26	Escherichia coli.	A0A0S1XRI6	Helicobacter pylori
A0A797UCB9	Escherichia coli.	A0A0T6M7F7	Helicobacter pylori
A0A796GTW0	Escherichia coli.	A0A1A9GTG0	Helicobacter pylori
A0A796F952	Escherichia coli.	A0A1A9GV63	Helicobacter pylori
A0A795G6U8	Escherichia coli.	A0A1A9H1K3	Helicobacter pylori
A0A794W3N1	Escherichia coli.	A0A1A9H376	Helicobacter pylori
A0A794II71	Escherichia coli.	A0A1A9H9T9	Helicobacter pylori
A0A793RRW5	Escherichia coli.	A0A1A9HBW8	Helicobacter pylori
A0A792X4H4	Escherichia coli.	A0A1C0W0Z4	Helicobacter pullorum.
A0A792EKQ7	Escherichia coli.	A0A1Q2LHT1	Helicobacter bilis.
A0A792D2D7	Escherichia coli.	A0A1Q2P742	Helicobacter pylori
A0A791TDK4	Escherichia coli.	A0A1Q2PDY0	Helicobacter pylori
A0A790WD78	Escherichia fergusonii.	A0A1Q2PK51	Helicobacter pylori
A0A789UHF1	Escherichia coli.	A0A1Q2PMK7	Helicobacter pylori
A0A789PEC2	Escherichia coli.	A0A1Q2PS33	Helicobacter pylori
A0A789BLH5	Escherichia coli.	A0A1Q2QDY2	Helicobacter pylori
A0A789A9D8	Escherichia coli.	A0A1Q2QIQ0	Helicobacter pylori
A0A788YHP5	Escherichia coli.	A0A1Q2QN48	Helicobacter pylori
A0A788S4Q8	Escherichia coli.	A0A1Q2QS29	Helicobacter pylori
A0A788MA11	Escherichia coli.	A0A1Q2R6B4	Helicobacter pylori
A0A788AJR5	Escherichia coli.	A0A1Q2R9T6	Helicobacter pylori
A0A786S1K0	Escherichia coli.	A0A1Q2REL5	Helicobacter pylori
A0A786LIB2	Escherichia coli.	A0A1Q2RQD0	Helicobacter pylori
A0A786J7D0	Escherichia coli.	A0A1Q2RSX4	Helicobacter pylori
A0A786GMN8	Escherichia coli.	A0A1Q2RX74	Helicobacter pylori
A0A785HKB5	Escherichia coli.	A0A1Q2S5Y1	Helicobacter pylori
A0A785EXG3	Escherichia coli.	A0A1Q2SA98	Helicobacter pylori
A0A783ZPU6	Escherichia coli.	A0A1Q2SF09	Helicobacter pylori
A0A782GGD1	Escherichia coli.	A0A1Q4ILW4	Helicobacter pylori
A0A779VJP5	Escherichia coli.	A0A1Q4ITY8	Helicobacter pylori
A0A779R6X9	Escherichia coli.	A0A1Q4N0P2	Helicobacter pylori
A0A778PNR7	Escherichia coli.	A0A1Q9G4P0	Helicobacter pylori
A0A777X0S9	Escherichia coli.	A0A1Q9JB68	Helicobacter pylori
A0A777WE91	Escherichia coli.	A0A1U9ISJ4	Helicobacter pylori SS1.
A0A777SK79	Escherichia coli.	A0A1V3AAW9	Helicobacter pylori
A0A777LWV5	Escherichia albertii.	A0A1V3AF10	Helicobacter pylori
A0A777LK40	Escherichia coli.	A0A1V3AHJ6	Helicobacter pylori
A0A777JG55	Escherichia coli.	A0A1V3ARL2	Helicobacter pylori
A0A777DAB9	Escherichia coli.	A0A1V3AX46	Helicobacter pylori
A0A777CF00	Escherichia coli.	A0A1V3AYI3	Helicobacter pylori
A0A776V7S8	Escherichia coli.	A0A1V3B5J9	Helicobacter pylori
A0A776SXV3	Escherichia coli.	A0A1V3B9C7	Helicobacter pylori
A0A774W3E2	Escherichia coli.	A0A1V3BAG5	Helicobacter pylori
A0A774KKG2	Escherichia coli.	A0A1V3BFP3	Helicobacter pylori
A0A774I8R3	Escherichia coli.	A0A1W0VPN8	Helicobacter pylori
A0A774EV02	Escherichia coli.	A0A1Y3DZP8	Helicobacter pylori SS1.
A0A773TWT9	Escherichia coli.	A0A221JBX5	Helicobacter pylori
A0A773ETG7	Escherichia coli.	A0A238GTZ7	Helicobacter pylori
A0A773CZR7	Escherichia coli.	A0A293RDH9	Helicobacter pylori
A0A771AID5	Escherichia coli.	A0A293RJT1	Helicobacter pylori
A0A769KYP3	Escherichia coli.	A0A293S075	Helicobacter pylori
A0A766EIP8	Escherichia coli.	A0A293S3V1	Helicobacter pylori
A0A765VTA7	Escherichia coli.	A0A293S9I8	Helicobacter pylori
A0A765T599	Escherichia coli.	A0A293S9Z6	Helicobacter pylori
A0A6S5XNG1	Enterobacter cloacae.	A0A293SGS0	Helicobacter pylori
A0A6S4XYC5	Raoultella ornithinolytica	A0A293SL59	Helicobacter pylori
A0A6P1MW71	Citrobacter sp. LUTT5.	A0A293SQQ1	Helicobacter pylori
A0A6N9MUG1	Escherichia coli.	A0A293SSS4	Helicobacter pylori
A0A6N7NK21	Escherichia coli.	A0A293SYI2	Helicobacter pylori
A0A6N7MVZ2	Enterobacter bugandensis.	A0A293T596	Helicobacter pylori
A0A6N4UL90	Providencia rettgeri.	A0A293THF5	Helicobacter pylori
A0A6N4P7U4	Escherichia coli.	A0A293TJA1	Helicobacter pylori
A0A6N3R9I5	Shigella flexneri 1485-80.	A0A293TM06	Helicobacter pylori
A0A6N3QN35	Shigella flexneri CDC 796-83.	A0A293TP18	Helicobacter pylori
A0A6N1VYN2	Proteus mirabilis.	A0A293TTL4	Helicobacter pylori
A0A6M9CY75	Pseudomonas sp. 14181154.	A0A293TUD3	Helicobacter pylori
A0A6M9CK50	Pseudomonas sp. 13159349.	A0A293U1V0	Helicobacter pylori
A0A6M7GT66	Escherichia coli O157:H7.	A0A293U3I2	Helicobacter pylori
A0A6M7CF98	Escherichia coli O157:H7 str. F8092B.	A0A293UE16	Helicobacter pylori
A0A6M6RXC9	Escherichia coli O157:H7.	A0A293UF83	Helicobacter pylori
A0A6M1CEL9	Klebsiella pneumoniae.	A0A293UP88	Helicobacter pylori
A0A6M0PZT7	Escherichia coli.	A0A293UPM3	Helicobacter pylori
A0A6M0PK85	Escherichia coli.	A0A293UPT7	Helicobacter pylori
A0A6L9DKY9	Escherichia coli.	A0A293UZ40	Helicobacter pylori
A0A6L7DKM1	Escherichia sp. HH41S.	A0A293V7U3	Helicobacter pylori
A0A6L6ZG53	Escherichia coli.	A0A293V9E9	Helicobacter pylori
A0A6L6TL32	Pseudomonas sp. TDA1.	A0A2A6RZD0	Helicobacter pylori
A0A6L6MEY9	Proteus mirabilis.	A0A2A6S454	Helicobacter pylori
A0A6L6FT70	Providencia alcalifaciens.	A0A2A6S9M2	Helicobacter pylori
A0A6L4XN02	Escherichia coli.	A0A2A6SE06	Helicobacter pylori
A0A6I7ESF0	Klebsiella variicola.	A0A2A6SFY3	Helicobacter pylori
A0A6I6XNC1	Pseudomonas putida	A0A2A6SNN5	Helicobacter pylori
A0A6I6FST4	Proteus cibarius.	A0A2A6SSU3	Helicobacter pylori
A0A6I5K2Y5	Proteus sp. G4441.	A0A2A6SWA2	Helicobacter pylori
A0A6I4LNS2	Enterobacteriaceae bacterium 8376wD8.	A0A2A6T0Q1	Helicobacter pylori
A0A6I4L5W5	Enterobacteriaceae bacterium 8376wB8.	A0A2A6T1I2	Helicobacter pylori
A0A6I4KHT5	Enterobacteriaceae bacterium TzEc013.	A0A2A6T6Q9	Helicobacter pylori
A0A6I2K031	Pseudomonas sp. CAH-1.	A0A2A6TAP5	Helicobacter pylori
A0A6I1IXT1	Enterobacteriaceae bacterium TzEc077.	A0A2A6TNZ4	Helicobacter pylori
A0A6H3CCC0	Klebsiella quasipneumoniae.	A0A2A6TSV7	Helicobacter pylori
A0A6H2GLN7	Escherichia sp. SCLE84.	A0A2A6U8J6	Helicobacter pylori
A0A6G9RGN2	Kluyvera genomosp. 3.	A0A2A6UBY6	Helicobacter pylori
A0A6G6UD62	Pseudomonas monteilii.	A0A2A6UG91	Helicobacter pylori
A0A6G6TCK9	Proteus sp. ZN5.	A0A2A6UID9	Helicobacter pylori
A0A6G6SPA1	Proteus cibarius.	A0A2A6UMP3	Helicobacter pylori
A0A6G6KT14	Escherichia coli.	A0A2A6UR42	Helicobacter pylori
A0A6G3F6W4	Enterobacter hormaechei.	A0A2A6UVE1	Helicobacter pylori
A0A6D2Y6S3	Escherichia coli (strain K12)	A0A2A6UZQ6	Helicobacter pylori
A0A6D1RZA7	Raoultella terrigena	A0A2A6V3R8	Helicobacter pylori
A0A6D0JCP5	Escherichia coli.	A0A2A6VC55	Helicobacter pylori
A0A6D0IZM8	Escherichia coli.	A0A2A6VIP9	Helicobacter pylori
A0A6D0GYY9	Escherichia coli.	A0A2A6VYR4	Helicobacter pylori
A0A6D0DSZ8	Escherichia coli.	A0A2A6W2R6	Helicobacter pylori
A0A6D0BVD1	Escherichia coli.	A0A2A6W970	Helicobacter pylori
A0A6C9KBI8	Escherichia coli.	A0A2A6WBR8	Helicobacter pylori
A0A6C9CQ21	Escherichia coli.	A0A2A6WH23	Helicobacter pylori
A0A6C9CBK2	Escherichia coli.	A0A2A6WJZ4	Helicobacter pylori
A0A6C8SS09	Escherichia coli.	A0A2A6WRW4	Helicobacter pylori
A0A6C8HAU1	Escherichia coli P0299917.1.	A0A2A6WSI1	Helicobacter pylori
A0A6C7CWI3	Escherichia coli.	A0A2A6WZV3	Helicobacter pylori
A0A6B8XB36	Shigella boydii.	A0A2A6X2F6	Helicobacter pylori
A0A6B8WJ16	Shigella boydii.	A0A2A6X7Z0	Helicobacter pylori
A0A6B0EL91	Enterobacteriaceae bacterium 8376wD9.	A0A2A6XEI1	Helicobacter pylori
A0A6B0EDV7	Enterobacteriaceae bacterium 8376wD9.	A0A2A6XJA7	Helicobacter pylori
A0A680P3B2	Escherichia albertii.	A0A2A6XMQ8	Helicobacter pylori
A0A660E3F8	Klebsiella aerogenes	A0A2A6XSE7	Helicobacter pylori
A0A659ZSW8	Shigella sonnei.	A0A2A6XYL1	Helicobacter pylori
A0A659LGU1	Escherichia sp. E2661.	A0A2A6Y127	Helicobacter pylori
A0A659L7Y5	Escherichia sp. E2586.	A0A2A6Y7Z3	Helicobacter pylori
A0A659KXH8	Escherichia sp. E3356.	A0A2A6YAF0	Helicobacter pylori
A0A659KGF7	Escherichia sp. E2748.	A0A2A6YGB5	Helicobacter pylori
A0A658YWZ6	Shigella flexneri.	A0A2A6YMH1	Helicobacter pylori
A0A657E6I1	Escherichia coli.	A0A2A6YQ85	Helicobacter pylori
A0A656P300	Shigella sp.	A0A2A6YY48	Helicobacter pylori
A0A656FK40	Yersinia pestis biovar Orientalis str. PEXU2.	A0A2A6Z2I3	Helicobacter pylori
A0A656C357	Shigella sonnei.	A0A2A6Z6S5	Helicobacter pylori
A0A652PMU9	Klebsiella sp. Z2.	A0A2J9KK87	Helicobacter pylori
A0A5R1MBR4	Escherichia coli.	A0A2L2I3Z4	Helicobacter pylori
A0A5Q5DY32	Enterobacter sp. CRENT-193.	A0A2R4LCC5	Helicobacter pylori
A0A5Q3TEZ3	Salmonella sp. HNK130.	A0A2T6NWZ9	Helicobacter pylori
A0A5P8YLL0	Yersinia pestis.	A0A2T6P676	Helicobacter pylori
A0A5P2SH84	Pseudomonas luteola.	A0A2T6P8F4	Helicobacter pylori
A0A5N9IC87	Pseudomonas sp. MN1F.	A0A2T6PBM5	Helicobacter pylori
A0A5K7U2A8	Pseudomonas sp. KU43P.	A0A2T6PD41	Helicobacter pylori
A0A5F1VIF4	Escherichia coli.	A0A2T6PHY6	Helicobacter pylori
A0A5F1UN77	Escherichia coli.	A0A2T6PLN0	Helicobacter pylori
A0A5F1T399	Escherichia coli.	A0A2T6PS74	Helicobacter pylori
A0A5F1HVW7	Escherichia sp. E1130.	A0A2T6PZS1	Helicobacter pylori
A0A5F1HB79	Escherichia sp. E2562.	A0A2T6Q4M2	Helicobacter pylori
A0A5F1H8L0	Escherichia sp. E4385.	A0A2T6Q5D1	Helicobacter pylori
A0A5F1EPR8	Escherichia sp. E4702.	A0A2T6Q779	Helicobacter pylori
A0A5F1EC81	Escherichia sp. E4930.	A0A2T6QDY7	Helicobacter pylori
A0A5F1DL80	Escherichia coli.	A0A2T6QH32	Helicobacter pylori
A0A5F0VZY8	Pseudomonas putida	A0A2T6QM41	Helicobacter pylori
A0A5F0SAU3	Proteus mirabilis.	A0A2T6QNR3	Helicobacter pylori
A0A5E8GAJ0	Escherichia coli D6-113.11.	A0A2T6QQB3	Helicobacter pylori
A0A5E8G1I4	Escherichia coli.	A0A2T6R003	Helicobacter pylori
A0A5C1BU76	Enterobacter chengduensis.	A0A2T6R4D8	Helicobacter pylori
A0A5B9AC87	Escherichia coli.	A0A2T6RA24	Helicobacter pylori
A0A5B8BKH8	Pseudomonas sp. SWI7.	A0A2T6RGI7	Helicobacter pylori
A0A5B7P8M5	Escherichia coli O26:H11.	A0A2T6RH89	Helicobacter pylori
A0A5B7MGT0	Escherichia coli O121:H19.	A0A2T6RN40	Helicobacter pylori
A0A5B0SZY0	Citrobacter portucalensis.	A0A2T6RQP4	Helicobacter pylori
A0A564UAK5	Escherichia fergusonii.	A0A2T6RWA5	Helicobacter pylori
A0A556Y8M7	Escherichia coli O177.	A0A2T6S1E8	Helicobacter pylori
A0A524BQF2	Pseudomonas putida	A0A2T6S668	Helicobacter pylori
A0A517CN60	Pseudomonas sp. BJP69.	A0A2T6S7S2	Helicobacter pylori
A0A4Z0I5A2	Escherichia sp. E5028.	A0A2T6SDW4	Helicobacter pylori
A0A4Y8HRG0	Pseudomonas sp. URIL14HWK12:I1.	A0A2T6SGM9	Helicobacter pylori
A0A4Y8GAL5	Escherichia coli.	A0A2T6SHN2	Helicobacter pylori
A0A4Y1KQ77	Pseudomonas sp. SGAir0191.	A0A2T6SN82	Helicobacter pylori
A0A4V1RGV6	Enterobacter cloacae complex sp. 743-2DZ2F-22B.	A0A2T6ST73	Helicobacter pylori
A0A4V1DQV5	Escherichia coli O145:NM.	A0A2T6SW46	Helicobacter pylori
A0A4U9SZH3	Escherichia coli.	A0A2T6SZU5	Helicobacter pylori
A0A4U6ITP2	Citrobacter sp. TBCS-14.	A0A2T6T367	Helicobacter pylori
A0A4T8HUT2	Escherichia coli.	A0A2T6TAA6	Helicobacter pylori
A0A4T5EMR1	Escherichia coli.	A0A2T6TDU6	Helicobacter pylori
A0A4T2L2G4	Escherichia coli.	A0A2T6TI90	Helicobacter pylori
A0A4S8CTS1	Klebsiella pneumoniae subsp. pneumoniae.	A0A2T6TJ07	Helicobacter pylori
A0A4R3WEJ0	Pseudomonas sp. LP_8_YM.	A0A2T6TTW0	Helicobacter pylori
A0A4R2XYI5	Raoultella ornithinolytica	A0A2T6TY40	Helicobacter pylori
A0A4R0FSD7	Enterobacter quasihormaechei.	A0A2T6U2P0	Helicobacter pylori
A0A4Q9D5N6	Obesumbacterium proteus.	A0A2T6U5V1	Helicobacter pylori
A0A4Q4AA02	Enterobacter cloacae.	A0A2T6UGB9	Helicobacter pylori
A0A4Q0B9I7	Escherichia coli.	A0A2T6UHA7	Helicobacter pylori
A0A4P9D935	Escherichia sp. E4742.	A0A2T6UJK4	Helicobacter pylori
A0A4P8ACR3	Escherichia coli O103:H2.	A0A2T6USB9	Helicobacter pylori
A0A4P7TR36	Shigella flexneri serotype 5a (strain M90T)	A0A2T6UUF9	Helicobacter pylori
A0A4P6XUM5	Enterobacter cloacae complex sp.	A0A2T6V0M8	Helicobacter pylori
A0A4P2WHH7	Enterobacter sp. 18A13.	A0A2T6V6X1	Helicobacter pylori
A0A4P1B3F3	Raoultella planticola	A0A2T6V8X5	Helicobacter pylori
A0A4P1B227	Raoultella ornithinolytica	A0A2T6VDH5	Helicobacter pylori
A0A4D6X370	Pseudomonas putida	A0A2T6VH37	Helicobacter pylori
A0A495P849	Pseudomonas plecoglossicida.	A0A2T6VRR7	Helicobacter pylori
A0A495KB70	Enterobacter asburiae.	A0A2T6VTR4	Helicobacter pylori
A0A486VLC0	Klebsiella pneumoniae.	A0A2T6VYQ8	Helicobacter pylori
A0A486QMV6	Klebsiella pneumoniae.	A0A2T6VYU8	Helicobacter pylori
A0A486QCM1	Klebsiella pneumoniae.	A0A2T6W0E9	Helicobacter pylori
A0A486PYD1	Klebsiella pneumoniae.	A0A2T6W141	Helicobacter pylori
A0A486EB11	Klebsiella pneumoniae.	A0A2T6W7T1	Helicobacter pylori
A0A486A1X8	Klebsiella pneumoniae.	A0A2T6WJG1	Helicobacter pylori
A0A485J7M5	Escherichia coli.	A0A2X5A961	Helicobacter pylori NCTC 11637 = CCUG 17874 = ATCC 43504.
A0A485DRJ6	Escherichia coli.	A0A363N8I9	Helicobacter pylori
A0A484Y6F4	Escherichia coli.	A0A377IF77	Helicobacter pylori
A0A483P8Y5	Klebsiella pneumoniae.	A0A377IU46	Helicobacter pylori
A0A483N9D3	Klebsiella pneumoniae.	A0A377PYD6	Helicobacter pullorum.
A0A483LJL5	Klebsiella pneumoniae.	A0A377RMF5	Helicobacter pylori
A0A483KRN1	Klebsiella pneumoniae.	A0A3D8W1G9	Helicobacter pylori
A0A483KED8	Klebsiella quasipneumoniae.	A0A3N5BUV1	Helicobacter pylori
A0A454A9A6	Escherichia coli O6:K15:H31 (strain 536 / UPEC)	A0A3N5CET6	Helicobacter pylori
A0A447RCP9	Yersinia enterocolitica subsp. enterocolitica.	A0A3N5DB66	Helicobacter pylori
A0A445ZQU1	Pseudomonas sp. JV551A1.	A0A3Q8TRY9	Helicobacter pylori
A0A443VRB3	Raoultella planticola	A0A3Q9DKK3	Helicobacter pylori
A0A433ZYN1	Morganella morganii	A0A3S3B8S6	Helicobacter pylori
A0A431SSS4	Enterobacter bugandensis.	A0A3S3CNN0	Helicobacter pylori
A0A427FSW2	Pseudomonas sp. p106.	A0A3S4ZFQ8	Helicobacter pylori
A0A422UBW2	Morganella morganii subsp. morganii.	A0A3S6H2U6	Helicobacter pylori PMSS1.
A0A411H224	Edwardsiella piscicida.	A0A3T1CUJ0	Helicobacter pylori
A0A411GN86	Enterobacter cloacae.	A0A402DXH3	Helicobacter pylori
A0A403D495	Escherichia coli.	A0A402E3B2	Helicobacter pylori
A0A400J3U5	Escherichia coli.	A0A438NML7	Helicobacter pylori
A0A3Z8QVE2	Escherichia coli.	A0A438NU78	Helicobacter pylori
A0A3Z8NQZ0	Escherichia coli.	A0A438NXJ7	Helicobacter pylori
A0A3W3WS14	Escherichia coli.	A0A438P0K8	Helicobacter pylori
A0A3T2UW41	Shigella flexneri.	A0A438P3R5	Helicobacter pylori
A0A3T0QQX0	Klebsiella sp. LY.	A0A438P8J7	Helicobacter pylori
A0A3S4N1U0	Klebsiella aerogenes	A0A438PGI5	Helicobacter pylori
A0A3R8VQG9	Pseudomonas sp. p99-361.	A0A438PJ15	Helicobacter pylori
A0A3R0X9N8	Shigella dysenteriae.	A0A438PLV4	Helicobacter pylori
A0A3R0JMU6	Shigella dysenteriae.	A0A438PTW5	Helicobacter pylori
A0A3R0I608	Escherichia coli O26.	A0A438PUU9	Helicobacter pylori
A0A3Q0N3S0	Escherichia coli.	A0A438Q0N4	Helicobacter pylori
A0A3P8INS1	Raoultella terrigena	A0A438Q9B3	Helicobacter pylori
A0A3P6LCC7	Shigella dysenteriae.	A0A438QBK8	Helicobacter pylori
A0A3P6KFA7	Shigella dysenteriae.	A0A438QDG7	Helicobacter pylori
A0A3N4BAL9	Yersinia pestis.	A0A438QLB2	Helicobacter pylori
A0A3N2D6N9	Raoultella terrigena	A0A438QN95	Helicobacter pylori
A0A3M8RQY7	Pseudomonas putida	A0A438QUH2	Helicobacter pylori
A0A3L5QJS0	Escherichia coli.	A0A438QUT7	Helicobacter pylori
A0A3L5M941	Escherichia coli.	A0A438R2G7	Helicobacter pylori
A0A3L5H1S1	Escherichia coli.	A0A438R6E1	Helicobacter pylori
A0A3L2NSC3	Escherichia coli.	A0A438R8L6	Helicobacter pylori
A0A3K3S131	Escherichia coli.	A0A438RDZ6	Helicobacter pylori
A0A3K3RGG9	Escherichia coli.	A0A438RKB9	Helicobacter pylori
A0A3K3ND77	Escherichia coli.	A0A438RPT6	Helicobacter pylori
A0A3J9EV78	Escherichia coli.	A0A438RRL7	Helicobacter pylori
A0A3G2NB55	Pseudomonas sp. LTJR-52.	A0A438RXD4	Helicobacter pylori
A0A3G2HAK7	Pseudomonas monteilii.	A0A438S423	Helicobacter pylori
A0A3F3NYG9	Escherichia coli.	A0A438S5F0	Helicobacter pylori
A0A3F3AUL2	Klebsiella pneumoniae subsp. pneumoniae.	A0A438SD76	Helicobacter pylori
A0A3D9FAW9	Pseudomonas sp. URMO17WK12:I10.	A0A438SFE1	Helicobacter pylori
A0A3D8XPT1	Enterobacter sp. EC-NT1.	A0A438SFP0	Helicobacter pylori
A0A3C1ANX1	Pseudomonas sp.	A0A438SJ90	Helicobacter pylori
A0A3A6SZN7	Escherichia coli.	A0A438SUA4	Helicobacter pylori
A0A3A3ZEK1	Enterobacter chuandaensis.	A0A438SVJ4	Helicobacter pylori
A0A399MHV7	Pseudomonas monteilii.	A0A438T126	Helicobacter pylori
A0A398R1H5	Shigella boydii.	A0A438T2C8	Helicobacter pylori
A0A398QFW1	Shigella boydii.	A0A438TA45	Helicobacter pylori
A0A383K210	Shigella flexneri.	A0A438TAT4	Helicobacter pylori
A0A379ZEQ6	Shigella flexneri.	A0A438TEF2	Helicobacter pylori
A0A379KU31	Pseudomonas putida	A0A438TJH2	Helicobacter pylori
A0A379GTM3	Providencia stuartii.	A0A438TQ37	Helicobacter pylori
A0A379G8U7	Providencia rustigianii.	A0A438TSN0	Helicobacter pylori
A0A379F8N6	Proteus vulgaris.	A0A438TYI6	Helicobacter pylori
A0A379EZU3	Proteus mirabilis.	A0A438U2V9	Helicobacter pylori
A0A378E625	Klebsiella pneumoniae subsp. rhinoscleromatis.	A0A438U615	Helicobacter pylori
A0A377VVN4	Klebsiella pneumoniae.	A0A438U8S2	Helicobacter pylori
A0A377PDL6	Hafnia alvei.	A0A438UGQ1	Helicobacter pylori
A0A377P8Z6	Hafnia alvei.	A0A438UL16	Helicobacter pylori
A0A377L9Z4	Escherichia coli.	A0A438ULW1	Helicobacter pylori
A0A377CQB4	Escherichia coli.	A0A438UVY7	Helicobacter pylori
A0A377BEB4	Escherichia coli.	A0A438UWF3	Helicobacter pylori
A0A376WUF2	Escherichia coli.	A0A438UY63	Helicobacter pylori
A0A376SCE5	Escherichia coli.	A0A438V658	Helicobacter pylori
A0A376PP38	Escherichia coli.	A0A438V8S4	Helicobacter pylori
A0A376PGH1	Escherichia coli.	A0A438V9P4	Helicobacter pylori
A0A376MKX4	Escherichia coli.	A0A438VKG5	Helicobacter pylori
A0A376HSX2	Escherichia coli.	A0A438VMC9	Helicobacter pylori
A0A376HPH0	Escherichia coli.	A0A438VR18	Helicobacter pylori
A0A376FEU7	Enterobacter asburiae.	A0A438VTN8	Helicobacter pylori
A0A376CW04	Escherichia coli.	A0A438VYS2	Helicobacter pylori
A0A370T098	Pseudomonas sp. LAMO17WK12:I3.	A0A438W8D5	Helicobacter pylori
A0A368ANF8	Pseudomonas sp. AFG_SD02_1510_Pfu_092.	A0A438WEM9	Helicobacter pylori
A0A366YTC0	Escherichia coli.	A0A438WFB0	Helicobacter pylori
A0A365QBU6	Escherichia coli O111:NM.	A0A438WN00	Helicobacter pylori
A0A355R4I7	Pseudomonas sp.	A0A438WQC3	Helicobacter pylori
A0A354YRE6	Pseudomonas sp.	A0A438WYD6	Helicobacter pylori
A0A332S2K8	Klebsiella pneumoniae.	A0A438X057	Helicobacter pylori
A0A330GHD6	Enterobacter cloacae.	A0A438X4L8	Helicobacter pylori
A0A329C1H3	Pseudomonas sp. URMO17WK12:I7.	A0A438X890	Helicobacter pylori
A0A328HZB3	Enterobacter hormaechei.	A0A438XEN7	Helicobacter pylori
A0A326VWZ8	Pseudomonas sp. URIL14HWK12:I2.	A0A438XGU0	Helicobacter pylori
A0A315STZ7	Pseudomonas sp. CC120222-01a.	A0A438XUC2	Helicobacter pylori
A0A2X7S024	Escherichia coli.	A0A438XVZ8	Helicobacter pylori
A0A2X7FYI6	Escherichia coli.	A0A438Y5G6	Helicobacter pylori
A0A2X7ESC2	Escherichia coli.	A0A438YAQ9	Helicobacter pylori
A0A2X7C1G3	Escherichia coli.	A0A438YCH6	Helicobacter pylori
A0A2X6LT70	Escherichia coli.	A0A438YJH9	Helicobacter pylori
A0A2X3CU36	Klebsiella pneumoniae.	A0A438YLM8	Helicobacter pylori
A0A2X2HLH4	Shigella dysenteriae.	A0A438YMK0	Helicobacter pylori
A0A2X2EBV5	Raoultella planticola	A0A438YSN2	Helicobacter pylori
A0A2X2C7K2	Pseudomonas luteola.	A0A438Z0L9	Helicobacter pylori
A0A2X2C3Q9	Proteus mirabilis.	A0A438Z4Q5	Helicobacter pylori
A0A2X1TF13	Morganella morganii	A0A438Z6U5	Helicobacter pylori
A0A2X1N543	Escherichia coli.	A0A438ZA64	Helicobacter pylori
A0A2X1MDN8	Escherichia coli.	A0A438ZEU4	Helicobacter pylori
A0A2X1JNE5	Escherichia coli.	A0A438ZPE4	Helicobacter pylori
A0A2X1ICD0	Edwardsiella tarda.	A0A438ZRB4	Helicobacter pylori
A0A2W7LC58	Pseudomonas sp. 2848.	A0A438ZSZ6	Helicobacter pylori
A0A2W6PFB7	Escherichia coli.	A0A438ZYJ3	Helicobacter pylori
A0A2W5PPR1	Pseudomonas putida	A0A439A1L0	Helicobacter pylori
A0A2W0TP56	Klebsiella pneumoniae subsp. pneumoniae.	A0A439A9R6	Helicobacter pylori
A0A2V5EGS3	Pseudomonas sp. RV120224-01b.	A0A439AAY1	Helicobacter pylori
A0A2V5DGD1	Pseudomonas sp. RV120224-01c.	A0A439ADZ8	Helicobacter pylori
A0A2V5BY70	Pseudomonas sp. CC120222-01b.	A0A439AQQ0	Helicobacter pylori
A0A2V4K373	Pseudomonas sp. MB-090624.	A0A439ARA1	Helicobacter pylori
A0A2V4IIU8	Pseudomonas soli.	A0A439ARW6	Helicobacter pylori
A0A2V4H3X3	Pseudomonas sp. LB-090624.	A0A439AXU6	Helicobacter pylori
A0A2V4FKF3	Pseudomonas sp. SMT-1.	A0A439B3N8	Helicobacter pylori
A0A2V3YPZ2	Pseudomonas sp. LAIL14HWK12:I1.	A0A439BBR7	Helicobacter pylori
A0A2V3KM60	Klebsiella variicola.	A0A439BEN1	Helicobacter pylori
A0A2V3CM95	Pseudomonas sp. RW405.	A0A439BF37	Helicobacter pylori
A0A2U8YHQ3	Escherichia coli O145 str. RM9872.	A0A439BLD6	Helicobacter pylori
A0A2U3EW17	Enterobacter sp. CGMCC 5087.	A0A439BPM2	Helicobacter pylori
A0A2T9USD4	Enterobacter sp. HN503E2II.	A0A439BVJ6	Helicobacter pylori
A0A2T4HWF1	Morganella morganii	A0A439BWT8	Helicobacter pylori
A0A2T3TV21	Escherichia sp. 4726-5.	A0A439C8A7	Helicobacter pylori
A0A2T3SD96	Escherichia coli.	A0A439C8S1	Helicobacter pylori
A0A2T1LDM8	Escherichia coli.	A0A439CDB0	Helicobacter pylori
A0A2S9TXE0	Pseudomonas sp. LLC-1.	A0A448TNH1	Helicobacter pullorum.
A0A2S8JKS6	Escherichia coli.	A0A448UND2	Helicobacter pylori
A0A2S8DVT0	Shigella boydii.	A0A494RK03	Helicobacter pylori
A0A2S8DA93	Shigella dysenteriae.	A0A496EAE4	Helicobacter pylori
A0A2S7SI29	Escherichia fergusonii.	A0A496EG78	Helicobacter pylori
A0A2S7G0G6	Escherichia coli.	A0A496EGX2	Helicobacter pylori
A0A2S6EGF3	Klebsiella pneumoniae.	A0A496EVN7	Helicobacter pylori
A0A2S5UBK3	Escherichia coli.	A0A496EVP6	Helicobacter pylori
A0A2S5IA92	Pseudomonas aeruginosa.	A0A496F3V2	Helicobacter pylori
A0A2S4SM06	Enterobacter cloacae complex sp. ECNIH11.	A0A496F6I6	Helicobacter pylori
A0A2S3WUZ8	Pseudomonas putida	A0A496F9S5	Helicobacter pylori
A0A2S1BAQ8	Morganella morganii	A0A496FH78	Helicobacter pylori
A0A2S0VFM2	Enterobacteriaceae bacterium S05.	A0A496FK20	Helicobacter pylori
A0A2R7UEW9	Pseudomonas plecoglossicida.	A0A496FPG1	Helicobacter pylori
A0A2N8G4C3	Pseudomonas sp. FW305-130.	A0A496FUR7	Helicobacter pylori
A0A2N8FCE1	Pseudomonas sp. FW305-17.	A0A496FXK8	Helicobacter pylori
A0A2N5BJC2	Pseudomonas sp. FFUP_PS_41.	A0A496FYS5	Helicobacter pylori
A0A2N4Z7D1	Klebsiella variicola.	A0A496G5L8	Helicobacter pylori
A0A2N4W4F7	Klebsiella quasipneumoniae.	A0A496G834	Helicobacter pylori
A0A2N1IL56	Pseudomonas monteilii.	A0A496GB06	Helicobacter pylori
A0A2L1WIM6	Pseudomonas fulva.	A0A496GH44	Helicobacter pylori
A0A2L1ID50	Pseudomonas sp. SWI36.	A0A496GJ04	Helicobacter pylori
A0A2L1HF95	Pseudomonas sp. SWI6.	A0A496GVA9	Helicobacter pylori
A0A2L0THS0	Citrobacter freundii complex sp. CFNIH4.	A0A496GWA9	Helicobacter pylori
A0A2L0SRQ4	Pseudomonas sp. XWY-1.	A0A496GWS8	Helicobacter pylori
A0A2L0LT40	Pseudomonas sp. PONIH3.	A0A496H4B6	Helicobacter pylori
A0A2L0KML5	Klebsiella pneumoniae.	A0A496H7Z5	Helicobacter pylori
A0A2K4PG92	Escherichia coli.	A0A496HBB3	Helicobacter pylori
A0A2K4LHK6	Pseudomonas sp. FW305-E2.	A0A496HHH2	Helicobacter pylori
A0A2K3TQI1	Escherichia coli.	A0A496HL50	Helicobacter pylori
A0A2J9L630	Proteus mirabilis.	A0A496HRW1	Helicobacter pylori
A0A2J1C214	Escherichia coli.	A0A496HSL8	Helicobacter pylori
A0A2J1BPX9	Escherichia coli.	A0A496I1I0	Helicobacter pylori
A0A2J0R436	Enterobacter hormaechei.	A0A496I2E1	Helicobacter pylori
A0A2J0PU72	Enterobacter hormaechei.	A0A496I7A0	Helicobacter pylori
A0A2J0N668	Enterobacter mori.	A0A496IBG4	Helicobacter pylori
A0A2I8TFJ1	Citrobacter freundii complex sp. CFNIH9.	A0A496ID23	Helicobacter pylori
A0A2I0CHI3	Pseudomonas hunanensis.	A0A496IPV2	Helicobacter pylori
A0A2H9EU66	Escherichia coli.	A0A496IQL3	Helicobacter pylori
A0A2H4TTE4	Escherichia coli.	A0A496IT50	Helicobacter pylori
A0A2G8N4X3	Pseudomonas sp. 382.	A0A496IV91	Helicobacter pylori
A0A2D1TFL9	Pseudomonas putida	A0A496J615	Helicobacter pylori
A0A2D0NWI4	Escherichia coli O127:H6.	A0A496J6Z7	Helicobacter pylori
A0A2C5TQ37	Morganella morganii	A0A496JD96	Helicobacter pylori
A0A2B7LPH2	Escherichia marmotae.	A0A496JJG3	Helicobacter pylori
A0A2A7TYI8	Edwardsiella tarda.	A0A496JJT7	Helicobacter pylori
A0A2A7T9A1	Yersinia kristensenii.	A0A496JMG1	Helicobacter pylori
A0A2A3WLY7	Escherichia coli.	A0A4U8U556	Helicobacter bilis.
A0A2A2M9S5	Hafnia paralvei.	A0A4Y4SIV9	Helicobacter pylori
A0A291E972	Providencia alcalifaciens.	A0A4Y4SMK5	Helicobacter pylori
A0A285ZD14	Pseudomonas sp. LAIL14HWK12:I8.	A0A4Y4STW7	Helicobacter pylori
A0A285ZBV2	Pseudomonas sp. URMO17WK12:I9.	A0A4Y4T9H5	Helicobacter pylori
A0A285YNH0	Pseudomonas sp. LAIL14HWK12:I3.	A0A4Y4TQ59	Helicobacter pylori
A0A263VQL7	Enterobacter asburiae.	A0A4Y4UC04	Helicobacter pylori
A0A263K895	Klebsiella pneumoniae.	A0A4Y4UPY3	Helicobacter pylori
A0A246VY38	Escherichia coli.	A0A4Y4UWV3	Helicobacter pylori
A0A243TZ77	Citrobacter freundii.	A0A4Y4V5I2	Helicobacter pylori
A0A229ERJ7	Escherichia coli.	A0A4Y4VV25	Helicobacter pylori
A0A225U6K9	Raoultella ornithinolytica	A0A4Y4WBA4	Helicobacter pylori
A0A223U4G7	Klebsiella quasivariicola.	A0A4Y4WSD4	Helicobacter pylori
A0A222QS05	Escherichia coli NCCP15648.	A0A4Y4WSN6	Helicobacter pylori
A0A220QAC5	Citrobacter freundii.	A0A4Y4X526	Helicobacter pylori
A0A212S7Y3	Pseudomonas sp. URIL14HWK12:I8.	A0A4Y4XCJ7	Helicobacter pylori
A0A210GNC7	Escherichia coli.	A0A4Y4XLS7	Helicobacter pylori
A0A210C4K5	Escherichia coli.	A0A514UPA2	Helicobacter pylori
A0A209NBU9	Escherichia coli.	A0A518Y827	Helicobacter pylori
A0A200L8H3	Shigella sonnei.	A0A518YC54	Helicobacter pylori
A0A1Z3UYT6	Escherichia coli O157.	A0A518YG42	Helicobacter pylori
A0A1Z1SQ70	Proteus mirabilis.	A0A518YIM3	Helicobacter pylori
A0A1Y3KXP3	Pseudomonas putida	A0A518YN32	Helicobacter pylori
A0A1X7FPC1	Pseudomonas sp. LAIL14HWK12:I11.	A0A5B9H9P6	Helicobacter pylori
A0A1X7FAC4	Pseudomonas sp. URMO17WK12:I5.	A0A5B9HGZ0	Helicobacter pylori
A0A1X3LR51	Escherichia coli TA249.	A0A5B9HYE0	Helicobacter pylori
A0A1X3LDD7	Escherichia coli TA054.	A0A5B9I6I2	Helicobacter pylori
A0A1X3KWI3	Escherichia coli H420.	A0A5B9I6Q7	Helicobacter pylori
A0A1X3K9Y1	Escherichia coli H605.	A0A5B9IPN8	Helicobacter pylori
A0A1X3K3P3	Escherichia coli H461.	A0A5B9ISJ9	Helicobacter pylori
A0A1X3JPW9	Escherichia albertii B156.
A0A1X3JA68	Escherichia coli H386.
A0A1X3IVJ0	Escherichia coli TA447.
A0A1X3I0A6	Escherichia coli M056.
A0A1X1AD59	Pseudomonas putida
A0A1X0Z6A0	Pseudomonas putida
A0A1W2E418	Pseudomonas sp. URIL14HWK12:I5.
A0A1V3VYB5	Escherichia coli.
A0A1V2G437	Escherichia coli.
A0A1V2BP28	Raoultella terrigena
A0A1S9J6C6	Shigella boydii.
A0A1Q6B909	Escherichia coli.
A0A1Q4P8Z8	Escherichia coli.
A0A1M7IRX1	Morganella morganii
A0A1M6CEN5	Pseudomonas zeshuii.
A0A1M5X0S1	Pantoea sesami.
A0A1M2I445	Escherichia coli.
A0A1M1W2U9	Escherichia coli.
A0A1M1N5N5	Escherichia coli.
A0A1M0CXS9	Escherichia coli.
A0A1L7N655	Pseudomonas putida
A0A1H9MAU7	Pseudomonas soli.
A0A1F2M5E6	Klebsiella sp. HMSC16C06.
A0A1E2VTT2	Shigella sp. FC2928.
A0A1E2TP30	Pseudomonas mosselii.
A0A1C6YZ19	Hafnia alvei.
A0A193LZA0	Escherichia coli.
A0A192CEH4	Escherichia coli O25b:H4.
A0A181W6E7	Klebsiella quasipneumoniae.
A0A179RBF9	Pseudomonas putida
A0A177YQY5	Pseudomonas putida
A0A173HLM9	Pseudomonas sp. JY-Q.
A0A167JJX4	Enterobacter bugandensis.
A0A166W4Z5	Escherichia coli.
A0A163X3W3	Klebsiella oxytoca.
A0A161R4Y0	Escherichia coli.
A0A157I2Y9	Enterobacter cloacae.
A0A152KUZ3	Escherichia coli.
A0A147GKK0	Pseudomonas parafulva.
A0A145XMF9	Enterobacter hormaechei.
A0A144TCH0	Enterobacter cloacae.
A0A143I0H9	Enterobacter asburiae.
A0A140NM79	Providencia stuartii (strain MRSN 2154)
A0A140N4Q1	Escherichia coli (strain B / BL21-DE3)
A0A136QHK3	Pseudomonas monteilii.
A0A133LF18	Citrobacter freundii.
A0A126SB32	Pseudomonas putida
A0A0V9S5U9	Escherichia coli.
